# Supplementary material for: The role of long intergenic non-protein coding RNA 312 in cancer: A bioinformatics and literature based study
Source: Biochem Biophys Rep. 2025 Sep 25;44:102283. doi: 10.1016/j.bbrep.2025.102283 (PMC12508574; doi:10.1016/j.bbrep.2025.102283)
Supplement: Multimedia component 1 [file mmc1.xlsx]

## Sheet: RNAInter
Interactor1	Category1	Species1	Interactor2	Category2	Species2	Score*
hsa-miR-197-3p	miRNA	Homo sapiens	LINC00312	lncRNA	Homo sapiens	0.4257
LINC00312	lncRNA	Homo sapiens	MOV10	protein	Homo sapiens	0.3553
LINC00312	lncRNA	Homo sapiens	Temozolomide	compound	-	0.3131
LINC00312	lncRNA	Homo sapiens	FUS	TF	Homo sapiens	0.2568
AR	mRNA	Homo sapiens	LINC00312	lncRNA	Homo sapiens	0.2423
hcmv-miR-US25-1-5p	miRNA	Human betaherpesvirus 5	LINC00312	lncRNA	Homo sapiens	0.2348
LINC00312	lncRNA	Homo sapiens	WDR33	protein	Homo sapiens	0.2337
LINC00312	lncRNA	Homo sapiens	FBL	protein	Homo sapiens	0.2152
hsa-miR-299-3p	miRNA	Homo sapiens	LINC00312	lncRNA	Homo sapiens	0.2129
hsa-miR-302a-3p	miRNA	Homo sapiens	LINC00312	lncRNA	Homo sapiens	0.2129
hsa-miR-302e	miRNA	Homo sapiens	LINC00312	lncRNA	Homo sapiens	0.2129
hsa-miR-362-3p	miRNA	Homo sapiens	LINC00312	lncRNA	Homo sapiens	0.2129
hsa-miR-377-3p	miRNA	Homo sapiens	LINC00312	lncRNA	Homo sapiens	0.2129
hsa-miR-494-3p	miRNA	Homo sapiens	LINC00312	lncRNA	Homo sapiens	0.2129
hsa-miR-520b-3p	miRNA	Homo sapiens	LINC00312	lncRNA	Homo sapiens	0.2129
hsa-miR-543	miRNA	Homo sapiens	LINC00312	lncRNA	Homo sapiens	0.2129
hsa-let-7f-5p	miRNA	Homo sapiens	LINC00312	lncRNA	Homo sapiens	0.2129
hsa-miR-653-5p	miRNA	Homo sapiens	LINC00312	lncRNA	Homo sapiens	0.2129
hsa-miR-135b-5p	miRNA	Homo sapiens	LINC00312	lncRNA	Homo sapiens	0.2129
hsa-miR-96-5p	miRNA	Homo sapiens	LINC00312	lncRNA	Homo sapiens	0.2129
hsa-miR-153-3p	miRNA	Homo sapiens	LINC00312	lncRNA	Homo sapiens	0.2129
hsa-miR-16-5p	miRNA	Homo sapiens	LINC00312	lncRNA	Homo sapiens	0.2129
hsa-miR-181d-5p	miRNA	Homo sapiens	LINC00312	lncRNA	Homo sapiens	0.2129
hsa-miR-190a-5p	miRNA	Homo sapiens	LINC00312	lncRNA	Homo sapiens	0.2129
hsa-miR-196b-5p	miRNA	Homo sapiens	LINC00312	lncRNA	Homo sapiens	0.2129

## Sheet: miRcode
lnc	mir
LINC00312	hsa-miR-7
LINC00312	hsa-miR-9
LINC00312	hsa-miR-93
LINC00312	hsa-miR-135a
LINC00312	hsa-miR-135b
LINC00312	hsa-miR-137
LINC00312	hsa-miR-153
LINC00312	hsa-miR-15a
LINC00312	hsa-miR-15b
LINC00312	hsa-miR-15c
LINC00312	hsa-let-7
LINC00312	hsa-miR-190
LINC00312	hsa-miR-192
LINC00312	hsa-miR-205
LINC00312	hsa-miR-21
LINC00312	hsa-miR-23a
LINC00312	hsa-miR-23b
LINC00312	hsa-miR-23c
LINC00312	hsa-miR-103a
LINC00312	hsa-miR-124
