# Supplementary material for: The role of long intergenic non-protein coding RNA 312 in cancer: A bioinformatics and literature based study
Source: Biochem Biophys Rep. 2025 Sep 25;44:102283. doi: 10.1016/j.bbrep.2025.102283 (PMC12508574; doi:10.1016/j.bbrep.2025.102283)
Supplement: Multimedia component 2 [file mmc2.xlsx]

## Sheet: Table S2
Category	Subcategory	Enrichment	P-value	P-adjusted	Q-value	Expected	Observed	miRNAs/precursors
Annotations derived over miRTarBase (Gene Ontology)	regulation of lung blood pressure GO0014916	over-represented	0.0011511	0.0011511	0.297131	0.059719	2	hsa-miR-135b-5p; hsa-miR-153-3p
Annotations derived over miRTarBase (Gene Ontology)	semi-lunar valve development GO1905314	over-represented	0.0011511	0.0011511	0.297131	0.059719	2	hsa-miR-135b-5p; hsa-miR-153-3p
Annotations derived over miRTarBase (Gene Ontology)	indoleamine 2,3-dioxygenase activity GO0033754	over-represented	0.001171	0.001171	0.297131	0.00117096	1	hsa-miR-153-3p
Annotations derived over miRTarBase (Gene Ontology)	tryptophan 2,3-dioxygenase activity GO0004833	over-represented	0.001171	0.001171	0.297131	0.00117096	1	hsa-miR-153-3p
Annotations derived over miRTarBase (Gene Ontology)	negative regulation of cell cycle G1S phase transition GO1902807	over-represented	0.0013927	0.0013927	0.297131	0.336066	3	hsa-miR-135b-5p; hsa-miR-153-3p; hsa-miR-190a-5p
Annotations derived over miRTarBase (Gene Ontology)	endochondral bone morphogenesis GO0060350	over-represented	0.0014896	0.0014896	0.297131	0.0679157	2	hsa-miR-135b-5p; hsa-miR-153-3p
Annotations derived over miRTarBase (Gene Ontology)	negative regulation of chondrocyte proliferation GO1902731	over-represented	0.0014896	0.0014896	0.297131	0.0679157	2	hsa-miR-135b-5p; hsa-miR-153-3p
Annotations derived over miRTarBase (Gene Ontology)	proteoglycan biosynthetic process GO0030166	over-represented	0.0022382	0.0022382	0.297131	0.393443	3	hsa-miR-135b-5p; hsa-miR-153-3p; hsa-miR-190a-5p
Annotations derived over miRTarBase (Gene Ontology)	chondrocyte development GO0002063	over-represented	0.0022947	0.0022947	0.297131	0.0843091	2	hsa-miR-135b-5p; hsa-miR-153-3p
Annotations derived over miRTarBase (Gene Ontology)	endocardial cushion development GO0003197	over-represented	0.0022947	0.0022947	0.297131	0.0843091	2	hsa-miR-135b-5p; hsa-miR-153-3p
Annotations derived over miRTarBase (Gene Ontology)	inhibin binding GO0034711	over-represented	0.002556	0.002556	0.297131	0.088993	2	hsa-miR-135b-5p; hsa-miR-153-3p
Annotations derived over miRTarBase (Gene Ontology)	oxidoreductase complex GO1990204	over-represented	0.0030462	0.0030462	0.297131	0.0971897	2	hsa-miR-135b-5p; hsa-miR-190a-5p
Annotations derived over miRTarBase (Gene Ontology)	positive regulation of endocytosis GO0045807	over-represented	0.0031197	0.0031197	0.297131	0.0983607	2	hsa-miR-153-3p; hsa-miR-190a-5p
Annotations derived over miRTarBase (Gene Ontology)	L-lactate dehydrogenase activity GO0004459	over-represented	0.003194	0.003194	0.297131	0.0995316	2	hsa-miR-135b-5p; hsa-miR-190a-5p
Annotations derived over miRTarBase (Gene Ontology)	lactate metabolic process GO0006089	over-represented	0.003194	0.003194	0.297131	0.0995316	2	hsa-miR-135b-5p; hsa-miR-190a-5p
Annotations derived over miRTarBase (Gene Ontology)	negative regulation of cell proliferation involved in heart valve morphogenesis GO0003252	over-represented	0.0037382	0.0037382	0.297131	0.107728	2	hsa-miR-135b-5p; hsa-miR-153-3p
Annotations derived over miRTarBase (Gene Ontology)	negative regulation of systemic arterial blood pressure GO0003085	over-represented	0.0040678	0.0040678	0.297131	0.112412	2	hsa-miR-135b-5p; hsa-miR-153-3p
Annotations derived over miRTarBase (Gene Ontology)	positive regulation of SMAD protein signal transduction GO0060391	over-represented	0.0041635	0.0041635	0.297131	0.483607	3	hsa-miR-135b-5p; hsa-miR-153-3p; hsa-miR-190a-5p
Annotations derived over miRTarBase (Gene Ontology)	negative regulation of dopamine uptake involved in synaptic transmission GO0051585	over-represented	0.0046784	0.0046784	0.297131	0.00468384	1	hsa-miR-153-3p
Annotations derived over miRTarBase (Gene Ontology)	negative regulation of mitochondrial electron transport, NADH to ubiquinone GO1902957	over-represented	0.0046784	0.0046784	0.297131	0.00468384	1	hsa-miR-153-3p
Annotations derived over miRTarBase (Gene Ontology)	negative regulation of monooxygenase activity GO0032769	over-represented	0.0046784	0.0046784	0.297131	0.00468384	1	hsa-miR-153-3p
Annotations derived over miRTarBase (Gene Ontology)	negative regulation of norepinephrine uptake GO0051622	over-represented	0.0046784	0.0046784	0.297131	0.00468384	1	hsa-miR-153-3p
Annotations derived over miRTarBase (Gene Ontology)	phospholipase D inhibitor activity GO0060961	over-represented	0.0046784	0.0046784	0.297131	0.00468384	1	hsa-miR-153-3p
Annotations derived over miRTarBase (Gene Ontology)	positive regulation of SNARE complex assembly GO0035543	over-represented	0.0046784	0.0046784	0.297131	0.00468384	1	hsa-miR-153-3p
Annotations derived over miRTarBase (Gene Ontology)	positive regulation of glutathione peroxidase activity GO1903284	over-represented	0.0046784	0.0046784	0.297131	0.00468384	1	hsa-miR-153-3p
Annotations derived over miRTarBase (Gene Ontology)	positive regulation of hydrogen peroxide catabolic process GO1903285	over-represented	0.0046784	0.0046784	0.297131	0.00468384	1	hsa-miR-153-3p
Annotations derived over miRTarBase (Gene Ontology)	regulation of phospholipase activity GO0010517	over-represented	0.0046784	0.0046784	0.297131	0.00468384	1	hsa-miR-153-3p
Annotations derived over miRTarBase (Gene Ontology)	cellular response to cold GO0070417	over-represented	0.0047677	0.0047677	0.297131	0.12178	2	hsa-miR-135b-5p; hsa-miR-153-3p
Annotations derived over miRTarBase (Gene Ontology)	negative regulation of cardiac muscle hypertrophy in response to stress GO1903243	over-represented	0.0050441	0.0050441	0.303514	0.125293	2	hsa-miR-135b-5p; hsa-miR-153-3p
Annotations derived over miRTarBase (Gene Ontology)	pyruvate metabolic process GO0006090	over-represented	0.0056194	0.0056194	0.326862	0.132319	2	hsa-miR-135b-5p; hsa-miR-190a-5p
Annotations derived over miRTarBase (Gene Ontology)	regulation of synaptic vesicle recycling GO1903421	over-represented	0.0058457	0.0058457	0.329054	0.0058548	1	hsa-miR-153-3p
Annotations derived over miRTarBase (Gene Ontology)	negative regulation of vasoconstriction GO0045906	over-represented	0.0069688	0.0069688	0.359883	0.147541	2	hsa-miR-135b-5p; hsa-miR-153-3p
Annotations derived over miRTarBase (Gene Ontology)	dopamine uptake involved in synaptic transmission GO0051583	over-represented	0.007012	0.007012	0.359883	0.00702576	1	hsa-miR-153-3p
Annotations derived over miRTarBase (Gene Ontology)	regulation of mitochondrial fusion GO0010635	over-represented	0.007012	0.007012	0.359883	0.00702576	1	hsa-miR-135b-5p
Annotations derived over miRTarBase (Gene Ontology)	regulation of neurotransmitter secretion GO0046928	over-represented	0.0074121	0.0074121	0.369547	0.152225	2	hsa-miR-135b-5p; hsa-miR-190a-5p
Gene Ontology (miRWalk)	GO0060770 negative regulation of epithelial cell proliferation involved in prostate gland development	over-represented	0.0078428	0.0078428	0.59282	0.158433	2	hsa-miR-135b-5p; hsa-miR-190a-5p
Annotations derived over miRTarBase (Gene Ontology)	peptidyl-threonine dephosphorylation GO0035970	over-represented	0.0080846	0.0080846	0.373081	0.603044	3	hsa-miR-135b-5p; hsa-miR-153-3p; hsa-miR-190a-5p
Annotations derived over miRTarBase (Gene Ontology)	structural constituent of bone GO0008147	over-represented	0.0081775	0.0081775	0.373081	0.00819672	1	hsa-miR-135b-5p
Annotations derived over miRTarBase (Gene Ontology)	activin receptor activity, type II GO0016362	over-represented	0.0082196	0.0082196	0.373081	0.160422	2	hsa-miR-135b-5p; hsa-miR-153-3p
Annotations derived over miRTarBase (Gene Ontology)	pulmonary valve development GO0003177	over-represented	0.0083382	0.0083382	0.373081	0.161593	2	hsa-miR-135b-5p; hsa-miR-153-3p
Annotations derived over miRTarBase (Gene Ontology)	positive regulation of cell death GO0010942	over-represented	0.0089136	0.0089136	0.379115	0.622951	3	hsa-miR-135b-5p; hsa-miR-153-3p; hsa-miR-190a-5p
Annotations derived over miRTarBase (Gene Ontology)	lung alveolus development GO0048286	over-represented	0.0090671	0.0090671	0.379115	0.168618	2	hsa-miR-135b-5p; hsa-miR-153-3p
Annotations derived over miRTarBase (Gene Ontology)	hydroxyapatite binding GO0046848	over-represented	0.0093421	0.0093421	0.379115	0.00936768	1	hsa-miR-135b-5p
Annotations derived over miRTarBase (Gene Ontology)	supramolecular fiber GO0099512	over-represented	0.0093421	0.0093421	0.379115	0.00936768	1	hsa-miR-153-3p
Annotations derived over miRTarBase (Gene Ontology)	endothelial cell apoptotic process GO0072577	over-represented	0.0095692	0.0095692	0.379507	0.173302	2	hsa-miR-135b-5p; hsa-miR-153-3p
Annotations derived over miRTarBase (Gene Ontology)	negative regulation of platelet-derived growth factor receptor signaling pathway GO0010642	over-represented	0.0104792	0.0104792	0.40636	0.181499	2	hsa-miR-153-3p; hsa-miR-190a-5p
Annotations derived over miRTarBase (Gene Ontology)	cellular response to hyperoxia GO0071455	over-represented	0.0108812	0.0108812	0.410198	0.185012	2	hsa-miR-135b-5p; hsa-miR-153-3p
Annotations derived over miRTarBase (Gene Ontology)	growth factor binding GO0019838	over-represented	0.0114366	0.0114366	0.410198	0.676815	3	hsa-miR-135b-5p; hsa-miR-153-3p; hsa-miR-190a-5p
Annotations derived over miRTarBase (Gene Ontology)	cell-cell signaling via exosome GO0099156	over-represented	0.0116685	0.0116685	0.410198	0.0117096	1	hsa-miR-153-3p
Annotations derived over miRTarBase (Gene Ontology)	cellular response to nitric oxide GO0071732	over-represented	0.0118474	0.0118474	0.410198	0.193208	2	hsa-miR-135b-5p; hsa-miR-153-3p
Annotations derived over miRTarBase (Gene Ontology)	aortic valve development GO0003176	over-represented	0.0119886	0.0119886	0.410198	0.194379	2	hsa-miR-135b-5p; hsa-miR-153-3p
Annotations derived over miRTarBase (Gene Ontology)	cardiac muscle tissue development GO0048738	over-represented	0.0119886	0.0119886	0.410198	0.194379	2	hsa-miR-135b-5p; hsa-miR-153-3p
Annotations derived over miRTarBase (Gene Ontology)	venous blood vessel development GO0060841	over-represented	0.0129994	0.0129994	0.434749	0.202576	2	hsa-miR-135b-5p; hsa-miR-153-3p
Annotations derived over miRTarBase (Gene Ontology)	nodal signaling pathway GO0038092	over-represented	0.0135944	0.0135944	0.434749	0.20726	2	hsa-miR-135b-5p; hsa-miR-153-3p
Annotations derived over miRTarBase (Gene Ontology)	low-affinity phosphate transmembrane transporter activity GO0009673	over-represented	0.0139912	0.0139912	0.434749	0.0140515	1	hsa-miR-190a-5p
Annotations derived over miRTarBase (Gene Ontology)	cellular response to lithium ion GO0071285	over-represented	0.0145106	0.0145106	0.434749	0.214286	2	hsa-miR-153-3p; hsa-miR-190a-5p
Gene Ontology (miRWalk)	GO0031116 positive regulation of microtubule polymerization	over-represented	0.0150149	0.0150149	0.59282	0.219761	2	hsa-miR-135b-5p; hsa-miR-190a-5p
Annotations derived over miRTarBase (Gene Ontology)	artery development GO0060840	over-represented	0.0151371	0.0151371	0.434749	0.21897	2	hsa-miR-135b-5p; hsa-miR-153-3p
Annotations derived over miRTarBase (Gene Ontology)	protein localization to ciliary inversin compartment GO1904108	over-represented	0.0151513	0.0151513	0.434749	0.0152225	1	hsa-miR-190a-5p
Gene Ontology (miRWalk)	GO0071280 cellular response to copper ion	over-represented	0.0152799	0.0152799	0.59282	0.0153322	1	hsa-miR-153-3p
Annotations derived over miRTarBase (Gene Ontology)	activin receptor activity, type I GO0016361	over-represented	0.0157761	0.0157761	0.434749	0.223653	2	hsa-miR-135b-5p; hsa-miR-153-3p
Annotations derived over miRTarBase (Gene Ontology)	mesoderm formation GO0001707	over-represented	0.0159378	0.0159378	0.434749	0.224824	2	hsa-miR-135b-5p; hsa-miR-153-3p
Annotations derived over miRTarBase (Gene Ontology)	positive regulation of DNA binding GO0043388	over-represented	0.0162744	0.0162744	0.434749	0.761124	3	hsa-miR-135b-5p; hsa-miR-153-3p; hsa-miR-190a-5p
Annotations derived over miRTarBase (Gene Ontology)	lymphatic endothelial cell differentiation GO0060836	over-represented	0.0164276	0.0164276	0.434749	0.228337	2	hsa-miR-135b-5p; hsa-miR-153-3p
Annotations derived over miRTarBase (Gene Ontology)	cellular response to laminar fluid shear stress GO0071499	over-represented	0.016758	0.016758	0.434749	0.230679	2	hsa-miR-135b-5p; hsa-miR-153-3p
Annotations derived over miRTarBase (Gene Ontology)	caudate nucleus development GO0021757	over-represented	0.0174685	0.0174685	0.434749	0.0175644	1	hsa-miR-190a-5p
Annotations derived over miRTarBase (Gene Ontology)	positive regulation of inositol phosphate biosynthetic process GO0060732	over-represented	0.0174685	0.0174685	0.434749	0.0175644	1	hsa-miR-153-3p
Annotations derived over miRTarBase (Gene Ontology)	putamen development GO0021758	over-represented	0.0174685	0.0174685	0.434749	0.0175644	1	hsa-miR-190a-5p
Annotations derived over miRTarBase (Gene Ontology)	atrial septum morphogenesis GO0060413	over-represented	0.0189807	0.0189807	0.434749	0.245902	2	hsa-miR-135b-5p; hsa-miR-153-3p
Annotations derived over miRTarBase (Gene Ontology)	positive regulation of ossification GO0045778	over-represented	0.0189807	0.0189807	0.434749	0.245902	2	hsa-miR-135b-5p; hsa-miR-153-3p
Annotations derived over miRTarBase (Gene Ontology)	cellular response to fluid shear stress GO0071498	over-represented	0.0191571	0.0191571	0.434749	0.247073	2	hsa-miR-135b-5p; hsa-miR-153-3p
Annotations derived over miRTarBase (Gene Ontology)	enzyme regulator activity GO0030234	over-represented	0.0193342	0.0193342	0.434749	0.248244	2	hsa-miR-135b-5p; hsa-miR-190a-5p
Annotations derived over miRTarBase (Gene Ontology)	positive regulation of activin receptor signaling pathway GO0032927	over-represented	0.0205954	0.0205954	0.434749	0.25644	2	hsa-miR-135b-5p; hsa-miR-153-3p
Annotations derived over miRTarBase (Gene Ontology)	omegasome GO1990462	over-represented	0.0209377	0.0209377	0.434749	0.0210773	1	hsa-miR-190a-5p
Annotations derived over miRTarBase (Gene Ontology)	defense response to tumor cell GO0002357	over-represented	0.0213328	0.0213328	0.434749	0.261124	2	hsa-miR-135b-5p; hsa-miR-153-3p
Annotations derived over miRTarBase (Gene Ontology)	regulation of calcium ion transport GO0051924	over-represented	0.0220823	0.0220823	0.434749	0.265808	2	hsa-miR-135b-5p; hsa-miR-153-3p
Annotations derived over miRTarBase (Gene Ontology)	cellular response to trichostatin A GO0035984	over-represented	0.0220922	0.0220922	0.434749	0.0222482	1	hsa-miR-135b-5p
Annotations derived over miRTarBase (Gene Ontology)	primary heart field specification GO0003138	over-represented	0.0220922	0.0220922	0.434749	0.0222482	1	hsa-miR-135b-5p
Annotations derived over miRTarBase (Gene Ontology)	sinoatrial valve morphogenesis GO0003185	over-represented	0.0220922	0.0220922	0.434749	0.0222482	1	hsa-miR-135b-5p
Annotations derived over miRTarBase (Gene Ontology)	ventricular cardiac muscle cell differentiation GO0055012	over-represented	0.0220922	0.0220922	0.434749	0.0222482	1	hsa-miR-135b-5p
Annotations derived over miRTarBase (Gene Ontology)	BMP receptor activity GO0098821	over-represented	0.0222715	0.0222715	0.434749	0.266979	2	hsa-miR-135b-5p; hsa-miR-153-3p
Annotations derived over miRTarBase (Gene Ontology)	B cell proliferation GO0042100	over-represented	0.0224615	0.0224615	0.434749	0.26815	2	hsa-miR-135b-5p; hsa-miR-153-3p
Annotations derived over miRTarBase (Gene Ontology)	transmembrane receptor protein serinethreonine kinase signaling pathway GO0007178	over-represented	0.0228438	0.0228438	0.434749	0.270492	2	hsa-miR-135b-5p; hsa-miR-153-3p
Annotations derived over miRTarBase (Gene Ontology)	male gonad development GO0008584	over-represented	0.02316	0.02316	0.434749	0.855972	3	hsa-miR-135b-5p; hsa-miR-153-3p; hsa-miR-190a-5p
Annotations derived over miRTarBase (Gene Ontology)	retina vasculature development in camera-type eye GO0061298	over-represented	0.0232291	0.0232291	0.434749	0.272834	2	hsa-miR-135b-5p; hsa-miR-153-3p
Annotations derived over miRTarBase (Gene Ontology)	positive regulation of alkaline phosphatase activity GO0010694	over-represented	0.0232459	0.0232459	0.434749	0.0234192	1	hsa-miR-135b-5p
Annotations derived over miRTarBase (Gene Ontology)	pharyngeal system development GO0060037	over-represented	0.0236174	0.0236174	0.434749	0.275176	2	hsa-miR-135b-5p; hsa-miR-153-3p
Annotations derived over miRTarBase (Gene Ontology)	temperature homeostasis GO0001659	over-represented	0.0236174	0.0236174	0.434749	0.275176	2	hsa-miR-135b-5p; hsa-miR-153-3p
Annotations derived over miRTarBase (Gene Ontology)	protein localization to microtubule GO0035372	over-represented	0.0242054	0.0242054	0.434749	0.278689	2	hsa-miR-135b-5p; hsa-miR-153-3p
Annotations derived over miRTarBase (Gene Ontology)	muscle organ development GO0007517	over-represented	0.0246172	0.0246172	0.434749	0.873536	3	hsa-miR-135b-5p; hsa-miR-153-3p; hsa-miR-190a-5p
Annotations derived over miRTarBase (Gene Ontology)	ubiquitin ligase activator activity GO1990757	over-represented	0.0252002	0.0252002	0.434749	0.284543	2	hsa-miR-153-3p; hsa-miR-190a-5p
Gene Ontology (miRWalk)	GO0043205 fibril	over-represented	0.0253795	0.0253795	0.59282	0.0255537	1	hsa-miR-153-3p
Gene Ontology (miRWalk)	GO0060972 left right pattern formation	over-represented	0.0253795	0.0253795	0.59282	0.0255537	1	hsa-miR-153-3p
Annotations derived over miRTarBase (Gene Ontology)	cell death in response to hydrogen peroxide GO0036474	over-represented	0.0255504	0.0255504	0.434749	0.0257611	1	hsa-miR-190a-5p
Annotations derived over miRTarBase (Gene Ontology)	cellular response to parathyroid hormone stimulus GO0071374	over-represented	0.0255504	0.0255504	0.434749	0.0257611	1	hsa-miR-135b-5p
Annotations derived over miRTarBase (Gene Ontology)	interleukin-7 receptor activity GO0004917	over-represented	0.0255504	0.0255504	0.434749	0.0257611	1	hsa-miR-190a-5p
Annotations derived over miRTarBase (Gene Ontology)	regulation of intestinal cholesterol absorption GO0030300	over-represented	0.0255504	0.0255504	0.434749	0.0257611	1	hsa-miR-135b-5p
Annotations derived over miRTarBase (Gene Ontology)	positive regulation of pathway-restricted SMAD protein phosphorylation GO0010862	over-represented	0.0265492	0.0265492	0.434749	0.895785	3	hsa-miR-135b-5p; hsa-miR-153-3p; hsa-miR-190a-5p
Annotations derived over miRTarBase (Gene Ontology)	response to ironII ion GO0010040	over-represented	0.0267014	0.0267014	0.434749	0.0269321	1	hsa-miR-153-3p
Annotations derived over miRTarBase (Gene Ontology)	positive regulation of behavioral fear response GO2000987	over-represented	0.0278514	0.0278514	0.434749	0.028103	1	hsa-miR-135b-5p
Annotations derived over miRTarBase (Gene Ontology)	regulation of steroid biosynthetic process GO0050810	over-represented	0.0278514	0.0278514	0.434749	0.028103	1	hsa-miR-153-3p
Annotations derived over miRTarBase (Gene Ontology)	tryptophan catabolic process GO0006569	over-represented	0.0278514	0.0278514	0.434749	0.028103	1	hsa-miR-153-3p
Annotations derived over miRTarBase (Gene Ontology)	tricuspid valve morphogenesis GO0003186	over-represented	0.0278735	0.0278735	0.434749	0.299766	2	hsa-miR-135b-5p; hsa-miR-153-3p
Annotations derived over miRTarBase (Gene Ontology)	negative regulation of cyclin-dependent protein serinethreonine kinase activity GO0045736	over-represented	0.0279276	0.0279276	0.434749	0.911007	3	hsa-miR-135b-5p; hsa-miR-153-3p; hsa-miR-190a-5p
Annotations derived over miRTarBase (Gene Ontology)	gamma-catenin binding GO0045295	over-represented	0.0280843	0.0280843	0.434749	0.300937	2	hsa-miR-135b-5p; hsa-miR-190a-5p
Annotations derived over miRTarBase (Gene Ontology)	RAGE receptor binding GO0050786	over-represented	0.0282958	0.0282958	0.434749	0.302108	2	hsa-miR-135b-5p; hsa-miR-153-3p
Annotations derived over miRTarBase (Gene Ontology)	BMP binding GO0036122	over-represented	0.028721	0.028721	0.434749	0.30445	2	hsa-miR-135b-5p; hsa-miR-153-3p
Annotations derived over miRTarBase (Gene Ontology)	DNA geometric change GO0032392	over-represented	0.028721	0.028721	0.434749	0.30445	2	hsa-miR-135b-5p; hsa-miR-153-3p
Annotations derived over miRTarBase (Gene Ontology)	beta-catenin destruction complex GO0030877	over-represented	0.028721	0.028721	0.434749	0.30445	2	hsa-miR-135b-5p; hsa-miR-153-3p
Annotations derived over miRTarBase (Gene Ontology)	epithelial to mesenchymal transition involved in endocardial cushion formation GO0003198	over-represented	0.028721	0.028721	0.434749	0.30445	2	hsa-miR-135b-5p; hsa-miR-153-3p
Annotations derived over miRTarBase (Gene Ontology)	pharyngeal arch artery morphogenesis GO0061626	over-represented	0.028721	0.028721	0.434749	0.30445	2	hsa-miR-135b-5p; hsa-miR-153-3p
Annotations derived over miRTarBase (Gene Ontology)	protein oxidation GO0018158	over-represented	0.0290005	0.0290005	0.434749	0.029274	1	hsa-miR-135b-5p
Annotations derived over miRTarBase (Gene Ontology)	secondary heart field specification GO0003139	over-represented	0.0290005	0.0290005	0.434749	0.029274	1	hsa-miR-135b-5p
Annotations derived over miRTarBase (Gene Ontology)	type II transforming growth factor beta receptor binding GO0005114	over-represented	0.0291492	0.0291492	0.434749	0.306792	2	hsa-miR-135b-5p; hsa-miR-153-3p
Annotations derived over miRTarBase (Gene Ontology)	neuron migration GO0001764	over-represented	0.0298011	0.0298011	0.434749	0.930913	3	hsa-miR-135b-5p; hsa-miR-153-3p; hsa-miR-190a-5p
Annotations derived over miRTarBase (Gene Ontology)	positive regulation of cell adhesion GO0045785	over-represented	0.0301402	0.0301402	0.434749	0.934426	3	hsa-miR-135b-5p; hsa-miR-153-3p; hsa-miR-190a-5p
Annotations derived over miRTarBase (Gene Ontology)	RNA polymerase II sequence-specific DNA-binding transcription factor recruiting activity GO0001010	over-represented	0.0301487	0.0301487	0.434749	0.030445	1	hsa-miR-135b-5p
Annotations derived over miRTarBase (Gene Ontology)	mesodermal cell fate determination GO0007500	over-represented	0.0301487	0.0301487	0.434749	0.030445	1	hsa-miR-135b-5p
Annotations derived over miRTarBase (Gene Ontology)	negative regulation of leukocyte adhesion to arterial endothelial cell GO1904998	over-represented	0.0301487	0.0301487	0.434749	0.030445	1	hsa-miR-135b-5p
Annotations derived over miRTarBase (Gene Ontology)	oxidoreductase activity, acting on the CH-CH group of donors GO0016627	over-represented	0.0301487	0.0301487	0.434749	0.030445	1	hsa-miR-153-3p
Annotations derived over miRTarBase (Gene Ontology)	positive regulation of striated muscle tissue development GO0045844	over-represented	0.0301487	0.0301487	0.434749	0.030445	1	hsa-miR-190a-5p
Annotations derived over miRTarBase (Gene Ontology)	post-embryonic hemopoiesis GO0035166	over-represented	0.0301487	0.0301487	0.434749	0.030445	1	hsa-miR-135b-5p
Gene Ontology (miRWalk)	GO0007635 chemosensory behavior	over-represented	0.0304033	0.0304033	0.59282	0.0306644	1	hsa-miR-135b-5p
Gene Ontology (miRWalk)	GO0014059 regulation of dopamine secretion	over-represented	0.0304033	0.0304033	0.59282	0.0306644	1	hsa-miR-153-3p
Annotations derived over miRTarBase (Gene Ontology)	positive regulation of cartilage development GO0061036	over-represented	0.0306705	0.0306705	0.434749	0.314988	2	hsa-miR-135b-5p; hsa-miR-153-3p
Annotations derived over miRTarBase (Gene Ontology)	positive regulation of epithelial cell proliferation GO0050679	over-represented	0.030711	0.030711	0.434749	0.940281	3	hsa-miR-135b-5p; hsa-miR-153-3p; hsa-miR-190a-5p
Annotations derived over miRTarBase (Gene Ontology)	activin receptor complex GO0048179	over-represented	0.0308908	0.0308908	0.434749	0.316159	2	hsa-miR-135b-5p; hsa-miR-153-3p
Annotations derived over miRTarBase (Gene Ontology)	thrombopoietin receptor activity GO0038164	over-represented	0.031296	0.031296	0.434749	0.0316159	1	hsa-miR-135b-5p
Annotations derived over miRTarBase (Gene Ontology)	VDJ recombination GO0033151	over-represented	0.0313334	0.0313334	0.434749	0.318501	2	hsa-miR-135b-5p; hsa-miR-153-3p
Annotations derived over miRTarBase (Gene Ontology)	regulation of neuron apoptotic process GO0043523	over-represented	0.0315558	0.0315558	0.434749	0.319672	2	hsa-miR-135b-5p; hsa-miR-190a-5p
Annotations derived over miRTarBase (Gene Ontology)	negative regulation of stress-activated MAPK cascade GO0032873	over-represented	0.0322273	0.0322273	0.434749	0.323185	2	hsa-miR-135b-5p; hsa-miR-153-3p
Annotations derived over miRTarBase (Gene Ontology)	abducens nerve formation GO0021599	over-represented	0.0324424	0.0324424	0.434749	0.0327869	1	hsa-miR-135b-5p
Annotations derived over miRTarBase (Gene Ontology)	cytochrome c-heme linkage GO0018063	over-represented	0.0324424	0.0324424	0.434749	0.0327869	1	hsa-miR-153-3p
Annotations derived over miRTarBase (Gene Ontology)	fibroblast activation GO0072537	over-represented	0.0324424	0.0324424	0.434749	0.0327869	1	hsa-miR-135b-5p
Annotations derived over miRTarBase (Gene Ontology)	holocytochrome-c synthase activity GO0004408	over-represented	0.0324424	0.0324424	0.434749	0.0327869	1	hsa-miR-153-3p
Annotations derived over miRTarBase (Gene Ontology)	negative regulation of vascular associated smooth muscle cell proliferation GO1904706	over-represented	0.032586	0.032586	0.434749	0.959016	3	hsa-miR-135b-5p; hsa-miR-153-3p; hsa-miR-190a-5p
Annotations derived over miRTarBase (Gene Ontology)	DNA topological change GO0006265	over-represented	0.0338193	0.0338193	0.434749	0.331382	2	hsa-miR-135b-5p; hsa-miR-153-3p
Annotations derived over miRTarBase (Gene Ontology)	activin receptor activity GO0017002	over-represented	0.0338193	0.0338193	0.434749	0.331382	2	hsa-miR-135b-5p; hsa-miR-153-3p
Annotations derived over miRTarBase (Gene Ontology)	response to radiation GO0009314	over-represented	0.0345123	0.0345123	0.434749	0.334895	2	hsa-miR-135b-5p; hsa-miR-153-3p
Annotations derived over miRTarBase (Gene Ontology)	leading edge cell differentiation GO0035026	over-represented	0.0347325	0.0347325	0.434749	0.0351288	1	hsa-miR-190a-5p
Annotations derived over miRTarBase (Gene Ontology)	positive regulation of melanocyte differentiation GO0045636	over-represented	0.0347325	0.0347325	0.434749	0.0351288	1	hsa-miR-153-3p
Annotations derived over miRTarBase (Gene Ontology)	positive regulation of phospholipid efflux GO1902995	over-represented	0.0347325	0.0347325	0.434749	0.0351288	1	hsa-miR-135b-5p
Annotations derived over miRTarBase (Gene Ontology)	regulation of melanosome organization GO1903056	over-represented	0.0347325	0.0347325	0.434749	0.0351288	1	hsa-miR-153-3p
Annotations derived over miRTarBase (Gene Ontology)	transforming growth factor beta receptor activity GO0005024	over-represented	0.0347447	0.0347447	0.434749	0.336066	2	hsa-miR-135b-5p; hsa-miR-153-3p
Annotations derived over miRTarBase (Gene Ontology)	Cul4A-RING E3 ubiquitin ligase complex GO0031464	over-represented	0.0349779	0.0349779	0.434749	0.337237	2	hsa-miR-153-3p; hsa-miR-190a-5p
Gene Ontology (miRWalk)	GO0031988 membrane bounded vesicle	over-represented	0.0354099	0.0354099	0.59282	0.0357751	1	hsa-miR-135b-5p
Annotations derived over miRTarBase (Gene Ontology)	autophagic cell death GO0048102	over-represented	0.0354462	0.0354462	0.434749	0.339578	2	hsa-miR-153-3p; hsa-miR-190a-5p
Annotations derived over miRTarBase (Gene Ontology)	de novo NAD biosynthetic process from tryptophan GO0034354	over-represented	0.0358761	0.0358761	0.434749	0.0362998	1	hsa-miR-153-3p
Annotations derived over miRTarBase (Gene Ontology)	developmental pigmentation GO0048066	over-represented	0.0358761	0.0358761	0.434749	0.0362998	1	hsa-miR-153-3p
Annotations derived over miRTarBase (Gene Ontology)	positive regulation of CoA-transferase activity GO1905920	over-represented	0.0358761	0.0358761	0.434749	0.0362998	1	hsa-miR-135b-5p
Annotations derived over miRTarBase (Gene Ontology)	positive regulation of skeletal muscle tissue development GO0048643	over-represented	0.0358761	0.0358761	0.434749	0.0362998	1	hsa-miR-135b-5p
Annotations derived over miRTarBase (Gene Ontology)	tryptophan catabolic process to kynurenine GO0019441	over-represented	0.0358761	0.0358761	0.434749	0.0362998	1	hsa-miR-153-3p
Annotations derived over miRTarBase (Gene Ontology)	positive regulation of bile acid biosynthetic process GO0070859	over-represented	0.0370189	0.0370189	0.443349	0.0374707	1	hsa-miR-153-3p
Annotations derived over miRTarBase (Gene Ontology)	cytochrome-c oxidase activity GO0004129	over-represented	0.037348	0.037348	0.443349	0.348946	2	hsa-miR-135b-5p; hsa-miR-153-3p
Annotations derived over miRTarBase (Gene Ontology)	inflammatory response to antigenic stimulus GO0002437	over-represented	0.037348	0.037348	0.443349	0.348946	2	hsa-miR-135b-5p; hsa-miR-153-3p
Annotations derived over miRTarBase (Gene Ontology)	negative regulation of chemokine C-X-C motif ligand 2 production GO2000342	over-represented	0.0381608	0.0381608	0.445146	0.0386417	1	hsa-miR-135b-5p
Annotations derived over miRTarBase (Gene Ontology)	positive regulation of skeletal muscle acetylcholine-gated channel clustering GO1904395	over-represented	0.0381608	0.0381608	0.445146	0.0386417	1	hsa-miR-153-3p
Annotations derived over miRTarBase (Gene Ontology)	lamellipodium organization GO0097581	over-represented	0.0393018	0.0393018	0.445146	0.0398126	1	hsa-miR-153-3p
Annotations derived over miRTarBase (Gene Ontology)	Notch signaling involved in heart development GO0061314	over-represented	0.0395413	0.0395413	0.445146	0.359485	2	hsa-miR-135b-5p; hsa-miR-153-3p
Annotations derived over miRTarBase (Gene Ontology)	blood vessel remodeling GO0001974	over-represented	0.0402849	0.0402849	0.445146	0.362998	2	hsa-miR-135b-5p; hsa-miR-153-3p
Annotations derived over miRTarBase (Gene Ontology)	1-phosphatidylinositol-3-phosphate 5-kinase activity GO0000285	over-represented	0.0404418	0.0404418	0.445146	0.0409836	1	hsa-miR-135b-5p
Annotations derived over miRTarBase (Gene Ontology)	1-phosphatidylinositol-5-kinase activity GO0052810	over-represented	0.0404418	0.0404418	0.445146	0.0409836	1	hsa-miR-135b-5p
Annotations derived over miRTarBase (Gene Ontology)	negative regulation of phosphatidylinositol 3-kinase signaling GO0014067	over-represented	0.0410348	0.0410348	0.445146	0.366511	2	hsa-miR-153-3p; hsa-miR-190a-5p
Annotations derived over miRTarBase (Gene Ontology)	G protein-coupled ADP receptor activity GO0001621	over-represented	0.041581	0.041581	0.445146	0.0421546	1	hsa-miR-153-3p
Annotations derived over miRTarBase (Gene Ontology)	epithelial cell proliferation involved in renal tubule morphogenesis GO2001013	over-represented	0.041581	0.041581	0.445146	0.0421546	1	hsa-miR-135b-5p
Annotations derived over miRTarBase (Gene Ontology)	glomerulus morphogenesis GO0072102	over-represented	0.041581	0.041581	0.445146	0.0421546	1	hsa-miR-135b-5p
Annotations derived over miRTarBase (Gene Ontology)	negative regulation of serotonin uptake GO0051612	over-represented	0.041581	0.041581	0.445146	0.0421546	1	hsa-miR-153-3p
Annotations derived over miRTarBase (Gene Ontology)	nephron tubule epithelial cell differentiation GO0072160	over-represented	0.041581	0.041581	0.445146	0.0421546	1	hsa-miR-135b-5p
Annotations derived over miRTarBase (Gene Ontology)	phosphopyruvate hydratase activity GO0004634	over-represented	0.041581	0.041581	0.445146	0.0421546	1	hsa-miR-190a-5p
Annotations derived over miRTarBase (Gene Ontology)	phosphopyruvate hydratase complex GO0000015	over-represented	0.041581	0.041581	0.445146	0.0421546	1	hsa-miR-190a-5p
Annotations derived over miRTarBase (Gene Ontology)	proteasomal ubiquitin-independent protein catabolic process GO0010499	over-represented	0.041581	0.041581	0.445146	0.0421546	1	hsa-miR-153-3p
Annotations derived over miRTarBase (Gene Ontology)	cellular response to purine-containing compound GO0071415	over-represented	0.0427193	0.0427193	0.447311	0.0433255	1	hsa-miR-153-3p
Annotations derived over miRTarBase (Gene Ontology)	muscle cell fate determination GO0007521	over-represented	0.0427193	0.0427193	0.447311	0.0433255	1	hsa-miR-135b-5p
Annotations derived over miRTarBase (Gene Ontology)	phosphatidylcholine-sterol O-acyltransferase activator activity GO0060228	over-represented	0.0427193	0.0427193	0.447311	0.0433255	1	hsa-miR-135b-5p
Annotations derived over miRTarBase (Gene Ontology)	negative regulation of kinase activity GO0033673	over-represented	0.0428086	0.0428086	0.447311	0.374707	2	hsa-miR-153-3p; hsa-miR-190a-5p
Annotations derived over miRTarBase (Gene Ontology)	kinase activator activity GO0019209	over-represented	0.0440963	0.0440963	0.4553	0.380562	2	hsa-miR-135b-5p; hsa-miR-153-3p
Annotations derived over miRTarBase (Gene Ontology)	positive regulation of epithelial to mesenchymal transition GO0010718	over-represented	0.0442747	0.0442747	0.4553	1.06206	3	hsa-miR-135b-5p; hsa-miR-153-3p; hsa-miR-190a-5p
Annotations derived over miRTarBase (Gene Ontology)	negative regulation of interleukin-1 beta production GO0032691	over-represented	0.0443559	0.0443559	0.4553	0.381733	2	hsa-miR-135b-5p; hsa-miR-190a-5p
Annotations derived over miRTarBase (Gene Ontology)	G protein-coupled ATP receptor activity GO0045031	over-represented	0.0449931	0.0449931	0.455517	0.0456674	1	hsa-miR-153-3p
Annotations derived over miRTarBase (Gene Ontology)	negative regulation of epithelium regeneration GO1905042	over-represented	0.0449931	0.0449931	0.455517	0.0456674	1	hsa-miR-190a-5p
Annotations derived over miRTarBase (Gene Ontology)	epithelial to mesenchymal transition GO0001837	over-represented	0.0451601	0.0451601	0.455517	1.06909	3	hsa-miR-135b-5p; hsa-miR-153-3p; hsa-miR-190a-5p
Gene Ontology (miRWalk)	GO0040012 regulation of locomotion	over-represented	0.0453712	0.0453712	0.59282	0.0459966	1	hsa-miR-153-3p
Gene Ontology (miRWalk)	GO0045732 positive regulation of protein catabolic process	over-represented	0.0455197	0.0455197	0.59282	0.388416	2	hsa-miR-135b-5p; hsa-miR-190a-5p
Pathways (miRWalk)	WP501 GPCRs Class C Metabotropic glutamate pheromone	over-represented	0.0459698	0.0459698	0.73771	0.0466019	1	hsa-miR-135b-5p
Annotations derived over miRTarBase (Gene Ontology)	negative regulation of chaperone-mediated autophagy GO1904715	over-represented	0.0461287	0.0461287	0.459969	0.0468384	1	hsa-miR-153-3p
Annotations derived over miRTarBase (Gene Ontology)	positive regulation of cholesterol metabolic process GO0090205	over-represented	0.0461287	0.0461287	0.459969	0.0468384	1	hsa-miR-135b-5p
Annotations derived over miRTarBase (Gene Ontology)	supercoiled DNA binding GO0097100	over-represented	0.0467227	0.0467227	0.460751	0.392272	2	hsa-miR-135b-5p; hsa-miR-153-3p
Annotations derived over miRTarBase (Gene Ontology)	hemopoiesis GO0030097	over-represented	0.046814	0.046814	0.460751	1.08197	3	hsa-miR-135b-5p; hsa-miR-153-3p; hsa-miR-190a-5p
Annotations derived over miRTarBase (Gene Ontology)	para-aminobenzoyl-glutamate hydrolase activity GO0071713	over-represented	0.0472633	0.0472633	0.460751	0.0480094	1	hsa-miR-190a-5p
Annotations derived over miRTarBase (Gene Ontology)	zinc ion import across plasma membrane GO0071578	over-represented	0.0472633	0.0472633	0.460751	0.0480094	1	hsa-miR-135b-5p
Annotations derived over miRTarBase (Gene Ontology)	molecular function inhibitor activity GO0140678	over-represented	0.049291	0.049291	0.474888	1.1007	3	hsa-miR-135b-5p; hsa-miR-153-3p; hsa-miR-190a-5p
Annotations derived over miRTarBase (Gene Ontology)	A1 adenosine receptor binding GO0031686	over-represented	0.0495299	0.0495299	0.474888	0.0503513	1	hsa-miR-153-3p
Annotations derived over miRTarBase (Gene Ontology)	folic acid catabolic process GO0046657	over-represented	0.0495299	0.0495299	0.474888	0.0503513	1	hsa-miR-190a-5p

## Sheet: Sheet1
Category	Subcategory	Enrichment	P-value	Q-value	Expected	Observed	miRNAs/precursors
Annotations derived over miRTarBase (Gene Ontology)	regulation of lung blood pressure GO0014916	over-represented	0.0011511	0.297131	0.059719	2	hsa-miR-135b-5p; hsa-miR-153-3p
Annotations derived over miRTarBase (Gene Ontology)	semi-lunar valve development GO1905314	over-represented	0.0011511	0.297131	0.059719	2	hsa-miR-135b-5p; hsa-miR-153-3p
Annotations derived over miRTarBase (Gene Ontology)	indoleamine 2,3-dioxygenase activity GO0033754	over-represented	0.001171	0.297131	0.00117096	1	hsa-miR-153-3p
Annotations derived over miRTarBase (Gene Ontology)	tryptophan 2,3-dioxygenase activity GO0004833	over-represented	0.001171	0.297131	0.00117096	1	hsa-miR-153-3p
Annotations derived over miRTarBase (Gene Ontology)	negative regulation of cell cycle G1S phase transition GO1902807	over-represented	0.0013927	0.297131	0.336066	3	hsa-miR-135b-5p; hsa-miR-153-3p; hsa-miR-190a-5p
Annotations derived over miRTarBase (Gene Ontology)	endochondral bone morphogenesis GO0060350	over-represented	0.0014896	0.297131	0.0679157	2	hsa-miR-135b-5p; hsa-miR-153-3p
Annotations derived over miRTarBase (Gene Ontology)	negative regulation of chondrocyte proliferation GO1902731	over-represented	0.0014896	0.297131	0.0679157	2	hsa-miR-135b-5p; hsa-miR-153-3p
Annotations derived over miRTarBase (Gene Ontology)	proteoglycan biosynthetic process GO0030166	over-represented	0.0022382	0.297131	0.393443	3	hsa-miR-135b-5p; hsa-miR-153-3p; hsa-miR-190a-5p
Annotations derived over miRTarBase (Gene Ontology)	chondrocyte development GO0002063	over-represented	0.0022947	0.297131	0.0843091	2	hsa-miR-135b-5p; hsa-miR-153-3p
Annotations derived over miRTarBase (Gene Ontology)	endocardial cushion development GO0003197	over-represented	0.0022947	0.297131	0.0843091	2	hsa-miR-135b-5p; hsa-miR-153-3p
Annotations derived over miRTarBase (Gene Ontology)	inhibin binding GO0034711	over-represented	0.002556	0.297131	0.088993	2	hsa-miR-135b-5p; hsa-miR-153-3p
Annotations derived over miRTarBase (Gene Ontology)	oxidoreductase complex GO1990204	over-represented	0.0030462	0.297131	0.0971897	2	hsa-miR-135b-5p; hsa-miR-190a-5p
Annotations derived over miRTarBase (Gene Ontology)	positive regulation of endocytosis GO0045807	over-represented	0.0031197	0.297131	0.0983607	2	hsa-miR-153-3p; hsa-miR-190a-5p
Annotations derived over miRTarBase (Gene Ontology)	L-lactate dehydrogenase activity GO0004459	over-represented	0.003194	0.297131	0.0995316	2	hsa-miR-135b-5p; hsa-miR-190a-5p
Annotations derived over miRTarBase (Gene Ontology)	lactate metabolic process GO0006089	over-represented	0.003194	0.297131	0.0995316	2	hsa-miR-135b-5p; hsa-miR-190a-5p
Annotations derived over miRTarBase (Gene Ontology)	negative regulation of cell proliferation involved in heart valve morphogenesis GO0003252	over-represented	0.0037382	0.297131	0.107728	2	hsa-miR-135b-5p; hsa-miR-153-3p
Annotations derived over miRTarBase (Gene Ontology)	negative regulation of systemic arterial blood pressure GO0003085	over-represented	0.0040678	0.297131	0.112412	2	hsa-miR-135b-5p; hsa-miR-153-3p
Annotations derived over miRTarBase (Gene Ontology)	positive regulation of SMAD protein signal transduction GO0060391	over-represented	0.0041635	0.297131	0.483607	3	hsa-miR-135b-5p; hsa-miR-153-3p; hsa-miR-190a-5p
Annotations derived over miRTarBase (Gene Ontology)	negative regulation of dopamine uptake involved in synaptic transmission GO0051585	over-represented	0.0046784	0.297131	0.00468384	1	hsa-miR-153-3p
Annotations derived over miRTarBase (Gene Ontology)	negative regulation of mitochondrial electron transport, NADH to ubiquinone GO1902957	over-represented	0.0046784	0.297131	0.00468384	1	hsa-miR-153-3p
Annotations derived over miRTarBase (Gene Ontology)	negative regulation of monooxygenase activity GO0032769	over-represented	0.0046784	0.297131	0.00468384	1	hsa-miR-153-3p
Annotations derived over miRTarBase (Gene Ontology)	negative regulation of norepinephrine uptake GO0051622	over-represented	0.0046784	0.297131	0.00468384	1	hsa-miR-153-3p
Annotations derived over miRTarBase (Gene Ontology)	phospholipase D inhibitor activity GO0060961	over-represented	0.0046784	0.297131	0.00468384	1	hsa-miR-153-3p
Annotations derived over miRTarBase (Gene Ontology)	positive regulation of SNARE complex assembly GO0035543	over-represented	0.0046784	0.297131	0.00468384	1	hsa-miR-153-3p
Annotations derived over miRTarBase (Gene Ontology)	positive regulation of glutathione peroxidase activity GO1903284	over-represented	0.0046784	0.297131	0.00468384	1	hsa-miR-153-3p
Annotations derived over miRTarBase (Gene Ontology)	positive regulation of hydrogen peroxide catabolic process GO1903285	over-represented	0.0046784	0.297131	0.00468384	1	hsa-miR-153-3p
Annotations derived over miRTarBase (Gene Ontology)	regulation of phospholipase activity GO0010517	over-represented	0.0046784	0.297131	0.00468384	1	hsa-miR-153-3p
Annotations derived over miRTarBase (Gene Ontology)	cellular response to cold GO0070417	over-represented	0.0047677	0.297131	0.12178	2	hsa-miR-135b-5p; hsa-miR-153-3p
Annotations derived over miRTarBase (Gene Ontology)	negative regulation of cardiac muscle hypertrophy in response to stress GO1903243	over-represented	0.0050441	0.303514	0.125293	2	hsa-miR-135b-5p; hsa-miR-153-3p
Annotations derived over miRTarBase (Gene Ontology)	pyruvate metabolic process GO0006090	over-represented	0.0056194	0.326862	0.132319	2	hsa-miR-135b-5p; hsa-miR-190a-5p
Annotations derived over miRTarBase (Gene Ontology)	regulation of synaptic vesicle recycling GO1903421	over-represented	0.0058457	0.329054	0.0058548	1	hsa-miR-153-3p
Annotations derived over miRTarBase (Gene Ontology)	negative regulation of vasoconstriction GO0045906	over-represented	0.0069688	0.359883	0.147541	2	hsa-miR-135b-5p; hsa-miR-153-3p
Annotations derived over miRTarBase (Gene Ontology)	dopamine uptake involved in synaptic transmission GO0051583	over-represented	0.007012	0.359883	0.00702576	1	hsa-miR-153-3p
Annotations derived over miRTarBase (Gene Ontology)	regulation of mitochondrial fusion GO0010635	over-represented	0.007012	0.359883	0.00702576	1	hsa-miR-135b-5p
Annotations derived over miRTarBase (Gene Ontology)	regulation of neurotransmitter secretion GO0046928	over-represented	0.0074121	0.369547	0.152225	2	hsa-miR-135b-5p; hsa-miR-190a-5p
Gene Ontology (miRWalk)	GO0060770 negative regulation of epithelial cell proliferation involved in prostate gland development	over-represented	0.0078428	0.59282	0.158433	2	hsa-miR-135b-5p; hsa-miR-190a-5p
Annotations derived over miRTarBase (Gene Ontology)	peptidyl-threonine dephosphorylation GO0035970	over-represented	0.0080846	0.373081	0.603044	3	hsa-miR-135b-5p; hsa-miR-153-3p; hsa-miR-190a-5p
Annotations derived over miRTarBase (Gene Ontology)	structural constituent of bone GO0008147	over-represented	0.0081775	0.373081	0.00819672	1	hsa-miR-135b-5p
Annotations derived over miRTarBase (Gene Ontology)	activin receptor activity, type II GO0016362	over-represented	0.0082196	0.373081	0.160422	2	hsa-miR-135b-5p; hsa-miR-153-3p
Annotations derived over miRTarBase (Gene Ontology)	pulmonary valve development GO0003177	over-represented	0.0083382	0.373081	0.161593	2	hsa-miR-135b-5p; hsa-miR-153-3p
Annotations derived over miRTarBase (Gene Ontology)	positive regulation of cell death GO0010942	over-represented	0.0089136	0.379115	0.622951	3	hsa-miR-135b-5p; hsa-miR-153-3p; hsa-miR-190a-5p
Annotations derived over miRTarBase (Gene Ontology)	lung alveolus development GO0048286	over-represented	0.0090671	0.379115	0.168618	2	hsa-miR-135b-5p; hsa-miR-153-3p
Annotations derived over miRTarBase (Gene Ontology)	hydroxyapatite binding GO0046848	over-represented	0.0093421	0.379115	0.00936768	1	hsa-miR-135b-5p
Annotations derived over miRTarBase (Gene Ontology)	supramolecular fiber GO0099512	over-represented	0.0093421	0.379115	0.00936768	1	hsa-miR-153-3p
Annotations derived over miRTarBase (Gene Ontology)	endothelial cell apoptotic process GO0072577	over-represented	0.0095692	0.379507	0.173302	2	hsa-miR-135b-5p; hsa-miR-153-3p
Annotations derived over miRTarBase (Gene Ontology)	negative regulation of platelet-derived growth factor receptor signaling pathway GO0010642	over-represented	0.0104792	0.40636	0.181499	2	hsa-miR-153-3p; hsa-miR-190a-5p
Annotations derived over miRTarBase (Gene Ontology)	cellular response to hyperoxia GO0071455	over-represented	0.0108812	0.410198	0.185012	2	hsa-miR-135b-5p; hsa-miR-153-3p
Annotations derived over miRTarBase (Gene Ontology)	growth factor binding GO0019838	over-represented	0.0114366	0.410198	0.676815	3	hsa-miR-135b-5p; hsa-miR-153-3p; hsa-miR-190a-5p
Annotations derived over miRTarBase (Gene Ontology)	cell-cell signaling via exosome GO0099156	over-represented	0.0116685	0.410198	0.0117096	1	hsa-miR-153-3p
Annotations derived over miRTarBase (Gene Ontology)	cellular response to nitric oxide GO0071732	over-represented	0.0118474	0.410198	0.193208	2	hsa-miR-135b-5p; hsa-miR-153-3p
Annotations derived over miRTarBase (Gene Ontology)	aortic valve development GO0003176	over-represented	0.0119886	0.410198	0.194379	2	hsa-miR-135b-5p; hsa-miR-153-3p
Annotations derived over miRTarBase (Gene Ontology)	cardiac muscle tissue development GO0048738	over-represented	0.0119886	0.410198	0.194379	2	hsa-miR-135b-5p; hsa-miR-153-3p
Annotations derived over miRTarBase (Gene Ontology)	venous blood vessel development GO0060841	over-represented	0.0129994	0.434749	0.202576	2	hsa-miR-135b-5p; hsa-miR-153-3p
Annotations derived over miRTarBase (Gene Ontology)	nodal signaling pathway GO0038092	over-represented	0.0135944	0.434749	0.20726	2	hsa-miR-135b-5p; hsa-miR-153-3p
Annotations derived over miRTarBase (Gene Ontology)	low-affinity phosphate transmembrane transporter activity GO0009673	over-represented	0.0139912	0.434749	0.0140515	1	hsa-miR-190a-5p
Annotations derived over miRTarBase (Gene Ontology)	cellular response to lithium ion GO0071285	over-represented	0.0145106	0.434749	0.214286	2	hsa-miR-153-3p; hsa-miR-190a-5p
Gene Ontology (miRWalk)	GO0031116 positive regulation of microtubule polymerization	over-represented	0.0150149	0.59282	0.219761	2	hsa-miR-135b-5p; hsa-miR-190a-5p
Annotations derived over miRTarBase (Gene Ontology)	artery development GO0060840	over-represented	0.0151371	0.434749	0.21897	2	hsa-miR-135b-5p; hsa-miR-153-3p
Annotations derived over miRTarBase (Gene Ontology)	protein localization to ciliary inversin compartment GO1904108	over-represented	0.0151513	0.434749	0.0152225	1	hsa-miR-190a-5p
Gene Ontology (miRWalk)	GO0071280 cellular response to copper ion	over-represented	0.0152799	0.59282	0.0153322	1	hsa-miR-153-3p
Annotations derived over miRTarBase (Gene Ontology)	activin receptor activity, type I GO0016361	over-represented	0.0157761	0.434749	0.223653	2	hsa-miR-135b-5p; hsa-miR-153-3p
Annotations derived over miRTarBase (Gene Ontology)	mesoderm formation GO0001707	over-represented	0.0159378	0.434749	0.224824	2	hsa-miR-135b-5p; hsa-miR-153-3p
Annotations derived over miRTarBase (Gene Ontology)	positive regulation of DNA binding GO0043388	over-represented	0.0162744	0.434749	0.761124	3	hsa-miR-135b-5p; hsa-miR-153-3p; hsa-miR-190a-5p
Annotations derived over miRTarBase (Gene Ontology)	lymphatic endothelial cell differentiation GO0060836	over-represented	0.0164276	0.434749	0.228337	2	hsa-miR-135b-5p; hsa-miR-153-3p
Annotations derived over miRTarBase (Gene Ontology)	cellular response to laminar fluid shear stress GO0071499	over-represented	0.016758	0.434749	0.230679	2	hsa-miR-135b-5p; hsa-miR-153-3p
Annotations derived over miRTarBase (Gene Ontology)	caudate nucleus development GO0021757	over-represented	0.0174685	0.434749	0.0175644	1	hsa-miR-190a-5p
Annotations derived over miRTarBase (Gene Ontology)	positive regulation of inositol phosphate biosynthetic process GO0060732	over-represented	0.0174685	0.434749	0.0175644	1	hsa-miR-153-3p
Annotations derived over miRTarBase (Gene Ontology)	putamen development GO0021758	over-represented	0.0174685	0.434749	0.0175644	1	hsa-miR-190a-5p
Annotations derived over miRTarBase (Gene Ontology)	atrial septum morphogenesis GO0060413	over-represented	0.0189807	0.434749	0.245902	2	hsa-miR-135b-5p; hsa-miR-153-3p
Annotations derived over miRTarBase (Gene Ontology)	positive regulation of ossification GO0045778	over-represented	0.0189807	0.434749	0.245902	2	hsa-miR-135b-5p; hsa-miR-153-3p
Annotations derived over miRTarBase (Gene Ontology)	cellular response to fluid shear stress GO0071498	over-represented	0.0191571	0.434749	0.247073	2	hsa-miR-135b-5p; hsa-miR-153-3p
Annotations derived over miRTarBase (Gene Ontology)	enzyme regulator activity GO0030234	over-represented	0.0193342	0.434749	0.248244	2	hsa-miR-135b-5p; hsa-miR-190a-5p
Annotations derived over miRTarBase (Gene Ontology)	positive regulation of activin receptor signaling pathway GO0032927	over-represented	0.0205954	0.434749	0.25644	2	hsa-miR-135b-5p; hsa-miR-153-3p
Annotations derived over miRTarBase (Gene Ontology)	omegasome GO1990462	over-represented	0.0209377	0.434749	0.0210773	1	hsa-miR-190a-5p
Annotations derived over miRTarBase (Gene Ontology)	defense response to tumor cell GO0002357	over-represented	0.0213328	0.434749	0.261124	2	hsa-miR-135b-5p; hsa-miR-153-3p
Annotations derived over miRTarBase (Gene Ontology)	regulation of calcium ion transport GO0051924	over-represented	0.0220823	0.434749	0.265808	2	hsa-miR-135b-5p; hsa-miR-153-3p
Annotations derived over miRTarBase (Gene Ontology)	cellular response to trichostatin A GO0035984	over-represented	0.0220922	0.434749	0.0222482	1	hsa-miR-135b-5p
Annotations derived over miRTarBase (Gene Ontology)	primary heart field specification GO0003138	over-represented	0.0220922	0.434749	0.0222482	1	hsa-miR-135b-5p
Annotations derived over miRTarBase (Gene Ontology)	sinoatrial valve morphogenesis GO0003185	over-represented	0.0220922	0.434749	0.0222482	1	hsa-miR-135b-5p
Annotations derived over miRTarBase (Gene Ontology)	ventricular cardiac muscle cell differentiation GO0055012	over-represented	0.0220922	0.434749	0.0222482	1	hsa-miR-135b-5p
Annotations derived over miRTarBase (Gene Ontology)	BMP receptor activity GO0098821	over-represented	0.0222715	0.434749	0.266979	2	hsa-miR-135b-5p; hsa-miR-153-3p
Annotations derived over miRTarBase (Gene Ontology)	B cell proliferation GO0042100	over-represented	0.0224615	0.434749	0.26815	2	hsa-miR-135b-5p; hsa-miR-153-3p
Annotations derived over miRTarBase (Gene Ontology)	transmembrane receptor protein serinethreonine kinase signaling pathway GO0007178	over-represented	0.0228438	0.434749	0.270492	2	hsa-miR-135b-5p; hsa-miR-153-3p
Annotations derived over miRTarBase (Gene Ontology)	male gonad development GO0008584	over-represented	0.02316	0.434749	0.855972	3	hsa-miR-135b-5p; hsa-miR-153-3p; hsa-miR-190a-5p
Annotations derived over miRTarBase (Gene Ontology)	retina vasculature development in camera-type eye GO0061298	over-represented	0.0232291	0.434749	0.272834	2	hsa-miR-135b-5p; hsa-miR-153-3p
Annotations derived over miRTarBase (Gene Ontology)	positive regulation of alkaline phosphatase activity GO0010694	over-represented	0.0232459	0.434749	0.0234192	1	hsa-miR-135b-5p
Annotations derived over miRTarBase (Gene Ontology)	pharyngeal system development GO0060037	over-represented	0.0236174	0.434749	0.275176	2	hsa-miR-135b-5p; hsa-miR-153-3p
Annotations derived over miRTarBase (Gene Ontology)	temperature homeostasis GO0001659	over-represented	0.0236174	0.434749	0.275176	2	hsa-miR-135b-5p; hsa-miR-153-3p
Annotations derived over miRTarBase (Gene Ontology)	protein localization to microtubule GO0035372	over-represented	0.0242054	0.434749	0.278689	2	hsa-miR-135b-5p; hsa-miR-153-3p
Annotations derived over miRTarBase (Gene Ontology)	muscle organ development GO0007517	over-represented	0.0246172	0.434749	0.873536	3	hsa-miR-135b-5p; hsa-miR-153-3p; hsa-miR-190a-5p
Annotations derived over miRTarBase (Gene Ontology)	ubiquitin ligase activator activity GO1990757	over-represented	0.0252002	0.434749	0.284543	2	hsa-miR-153-3p; hsa-miR-190a-5p
Gene Ontology (miRWalk)	GO0043205 fibril	over-represented	0.0253795	0.59282	0.0255537	1	hsa-miR-153-3p
Gene Ontology (miRWalk)	GO0060972 left right pattern formation	over-represented	0.0253795	0.59282	0.0255537	1	hsa-miR-153-3p
Annotations derived over miRTarBase (Gene Ontology)	cell death in response to hydrogen peroxide GO0036474	over-represented	0.0255504	0.434749	0.0257611	1	hsa-miR-190a-5p
Annotations derived over miRTarBase (Gene Ontology)	cellular response to parathyroid hormone stimulus GO0071374	over-represented	0.0255504	0.434749	0.0257611	1	hsa-miR-135b-5p
Annotations derived over miRTarBase (Gene Ontology)	interleukin-7 receptor activity GO0004917	over-represented	0.0255504	0.434749	0.0257611	1	hsa-miR-190a-5p
Annotations derived over miRTarBase (Gene Ontology)	regulation of intestinal cholesterol absorption GO0030300	over-represented	0.0255504	0.434749	0.0257611	1	hsa-miR-135b-5p
Annotations derived over miRTarBase (Gene Ontology)	positive regulation of pathway-restricted SMAD protein phosphorylation GO0010862	over-represented	0.0265492	0.434749	0.895785	3	hsa-miR-135b-5p; hsa-miR-153-3p; hsa-miR-190a-5p
Annotations derived over miRTarBase (Gene Ontology)	response to ironII ion GO0010040	over-represented	0.0267014	0.434749	0.0269321	1	hsa-miR-153-3p
Annotations derived over miRTarBase (Gene Ontology)	positive regulation of behavioral fear response GO2000987	over-represented	0.0278514	0.434749	0.028103	1	hsa-miR-135b-5p
Annotations derived over miRTarBase (Gene Ontology)	regulation of steroid biosynthetic process GO0050810	over-represented	0.0278514	0.434749	0.028103	1	hsa-miR-153-3p
Annotations derived over miRTarBase (Gene Ontology)	tryptophan catabolic process GO0006569	over-represented	0.0278514	0.434749	0.028103	1	hsa-miR-153-3p
Annotations derived over miRTarBase (Gene Ontology)	tricuspid valve morphogenesis GO0003186	over-represented	0.0278735	0.434749	0.299766	2	hsa-miR-135b-5p; hsa-miR-153-3p
Annotations derived over miRTarBase (Gene Ontology)	negative regulation of cyclin-dependent protein serinethreonine kinase activity GO0045736	over-represented	0.0279276	0.434749	0.911007	3	hsa-miR-135b-5p; hsa-miR-153-3p; hsa-miR-190a-5p
Annotations derived over miRTarBase (Gene Ontology)	gamma-catenin binding GO0045295	over-represented	0.0280843	0.434749	0.300937	2	hsa-miR-135b-5p; hsa-miR-190a-5p
Annotations derived over miRTarBase (Gene Ontology)	RAGE receptor binding GO0050786	over-represented	0.0282958	0.434749	0.302108	2	hsa-miR-135b-5p; hsa-miR-153-3p
Annotations derived over miRTarBase (Gene Ontology)	BMP binding GO0036122	over-represented	0.028721	0.434749	0.30445	2	hsa-miR-135b-5p; hsa-miR-153-3p
Annotations derived over miRTarBase (Gene Ontology)	DNA geometric change GO0032392	over-represented	0.028721	0.434749	0.30445	2	hsa-miR-135b-5p; hsa-miR-153-3p
Annotations derived over miRTarBase (Gene Ontology)	beta-catenin destruction complex GO0030877	over-represented	0.028721	0.434749	0.30445	2	hsa-miR-135b-5p; hsa-miR-153-3p
Annotations derived over miRTarBase (Gene Ontology)	epithelial to mesenchymal transition involved in endocardial cushion formation GO0003198	over-represented	0.028721	0.434749	0.30445	2	hsa-miR-135b-5p; hsa-miR-153-3p
Annotations derived over miRTarBase (Gene Ontology)	pharyngeal arch artery morphogenesis GO0061626	over-represented	0.028721	0.434749	0.30445	2	hsa-miR-135b-5p; hsa-miR-153-3p
Annotations derived over miRTarBase (Gene Ontology)	protein oxidation GO0018158	over-represented	0.0290005	0.434749	0.029274	1	hsa-miR-135b-5p
Annotations derived over miRTarBase (Gene Ontology)	secondary heart field specification GO0003139	over-represented	0.0290005	0.434749	0.029274	1	hsa-miR-135b-5p
Annotations derived over miRTarBase (Gene Ontology)	type II transforming growth factor beta receptor binding GO0005114	over-represented	0.0291492	0.434749	0.306792	2	hsa-miR-135b-5p; hsa-miR-153-3p
Annotations derived over miRTarBase (Gene Ontology)	neuron migration GO0001764	over-represented	0.0298011	0.434749	0.930913	3	hsa-miR-135b-5p; hsa-miR-153-3p; hsa-miR-190a-5p
Annotations derived over miRTarBase (Gene Ontology)	positive regulation of cell adhesion GO0045785	over-represented	0.0301402	0.434749	0.934426	3	hsa-miR-135b-5p; hsa-miR-153-3p; hsa-miR-190a-5p
Annotations derived over miRTarBase (Gene Ontology)	RNA polymerase II sequence-specific DNA-binding transcription factor recruiting activity GO0001010	over-represented	0.0301487	0.434749	0.030445	1	hsa-miR-135b-5p
Annotations derived over miRTarBase (Gene Ontology)	mesodermal cell fate determination GO0007500	over-represented	0.0301487	0.434749	0.030445	1	hsa-miR-135b-5p
Annotations derived over miRTarBase (Gene Ontology)	negative regulation of leukocyte adhesion to arterial endothelial cell GO1904998	over-represented	0.0301487	0.434749	0.030445	1	hsa-miR-135b-5p
Annotations derived over miRTarBase (Gene Ontology)	oxidoreductase activity, acting on the CH-CH group of donors GO0016627	over-represented	0.0301487	0.434749	0.030445	1	hsa-miR-153-3p
Annotations derived over miRTarBase (Gene Ontology)	positive regulation of striated muscle tissue development GO0045844	over-represented	0.0301487	0.434749	0.030445	1	hsa-miR-190a-5p
Annotations derived over miRTarBase (Gene Ontology)	post-embryonic hemopoiesis GO0035166	over-represented	0.0301487	0.434749	0.030445	1	hsa-miR-135b-5p
Gene Ontology (miRWalk)	GO0007635 chemosensory behavior	over-represented	0.0304033	0.59282	0.0306644	1	hsa-miR-135b-5p
Gene Ontology (miRWalk)	GO0014059 regulation of dopamine secretion	over-represented	0.0304033	0.59282	0.0306644	1	hsa-miR-153-3p
Annotations derived over miRTarBase (Gene Ontology)	positive regulation of cartilage development GO0061036	over-represented	0.0306705	0.434749	0.314988	2	hsa-miR-135b-5p; hsa-miR-153-3p
Annotations derived over miRTarBase (Gene Ontology)	positive regulation of epithelial cell proliferation GO0050679	over-represented	0.030711	0.434749	0.940281	3	hsa-miR-135b-5p; hsa-miR-153-3p; hsa-miR-190a-5p
Annotations derived over miRTarBase (Gene Ontology)	activin receptor complex GO0048179	over-represented	0.0308908	0.434749	0.316159	2	hsa-miR-135b-5p; hsa-miR-153-3p
Annotations derived over miRTarBase (Gene Ontology)	thrombopoietin receptor activity GO0038164	over-represented	0.031296	0.434749	0.0316159	1	hsa-miR-135b-5p
Annotations derived over miRTarBase (Gene Ontology)	VDJ recombination GO0033151	over-represented	0.0313334	0.434749	0.318501	2	hsa-miR-135b-5p; hsa-miR-153-3p
Annotations derived over miRTarBase (Gene Ontology)	regulation of neuron apoptotic process GO0043523	over-represented	0.0315558	0.434749	0.319672	2	hsa-miR-135b-5p; hsa-miR-190a-5p
Annotations derived over miRTarBase (Gene Ontology)	negative regulation of stress-activated MAPK cascade GO0032873	over-represented	0.0322273	0.434749	0.323185	2	hsa-miR-135b-5p; hsa-miR-153-3p
Annotations derived over miRTarBase (Gene Ontology)	abducens nerve formation GO0021599	over-represented	0.0324424	0.434749	0.0327869	1	hsa-miR-135b-5p
Annotations derived over miRTarBase (Gene Ontology)	cytochrome c-heme linkage GO0018063	over-represented	0.0324424	0.434749	0.0327869	1	hsa-miR-153-3p
Annotations derived over miRTarBase (Gene Ontology)	fibroblast activation GO0072537	over-represented	0.0324424	0.434749	0.0327869	1	hsa-miR-135b-5p
Annotations derived over miRTarBase (Gene Ontology)	holocytochrome-c synthase activity GO0004408	over-represented	0.0324424	0.434749	0.0327869	1	hsa-miR-153-3p
Annotations derived over miRTarBase (Gene Ontology)	negative regulation of vascular associated smooth muscle cell proliferation GO1904706	over-represented	0.032586	0.434749	0.959016	3	hsa-miR-135b-5p; hsa-miR-153-3p; hsa-miR-190a-5p
Annotations derived over miRTarBase (Gene Ontology)	DNA topological change GO0006265	over-represented	0.0338193	0.434749	0.331382	2	hsa-miR-135b-5p; hsa-miR-153-3p
Annotations derived over miRTarBase (Gene Ontology)	activin receptor activity GO0017002	over-represented	0.0338193	0.434749	0.331382	2	hsa-miR-135b-5p; hsa-miR-153-3p
Annotations derived over miRTarBase (Gene Ontology)	response to radiation GO0009314	over-represented	0.0345123	0.434749	0.334895	2	hsa-miR-135b-5p; hsa-miR-153-3p
Annotations derived over miRTarBase (Gene Ontology)	leading edge cell differentiation GO0035026	over-represented	0.0347325	0.434749	0.0351288	1	hsa-miR-190a-5p
Annotations derived over miRTarBase (Gene Ontology)	positive regulation of melanocyte differentiation GO0045636	over-represented	0.0347325	0.434749	0.0351288	1	hsa-miR-153-3p
Annotations derived over miRTarBase (Gene Ontology)	positive regulation of phospholipid efflux GO1902995	over-represented	0.0347325	0.434749	0.0351288	1	hsa-miR-135b-5p
Annotations derived over miRTarBase (Gene Ontology)	regulation of melanosome organization GO1903056	over-represented	0.0347325	0.434749	0.0351288	1	hsa-miR-153-3p
Annotations derived over miRTarBase (Gene Ontology)	transforming growth factor beta receptor activity GO0005024	over-represented	0.0347447	0.434749	0.336066	2	hsa-miR-135b-5p; hsa-miR-153-3p
Annotations derived over miRTarBase (Gene Ontology)	Cul4A-RING E3 ubiquitin ligase complex GO0031464	over-represented	0.0349779	0.434749	0.337237	2	hsa-miR-153-3p; hsa-miR-190a-5p
Gene Ontology (miRWalk)	GO0031988 membrane bounded vesicle	over-represented	0.0354099	0.59282	0.0357751	1	hsa-miR-135b-5p
Annotations derived over miRTarBase (Gene Ontology)	autophagic cell death GO0048102	over-represented	0.0354462	0.434749	0.339578	2	hsa-miR-153-3p; hsa-miR-190a-5p
Annotations derived over miRTarBase (Gene Ontology)	de novo NAD biosynthetic process from tryptophan GO0034354	over-represented	0.0358761	0.434749	0.0362998	1	hsa-miR-153-3p
Annotations derived over miRTarBase (Gene Ontology)	developmental pigmentation GO0048066	over-represented	0.0358761	0.434749	0.0362998	1	hsa-miR-153-3p
Annotations derived over miRTarBase (Gene Ontology)	positive regulation of CoA-transferase activity GO1905920	over-represented	0.0358761	0.434749	0.0362998	1	hsa-miR-135b-5p
Annotations derived over miRTarBase (Gene Ontology)	positive regulation of skeletal muscle tissue development GO0048643	over-represented	0.0358761	0.434749	0.0362998	1	hsa-miR-135b-5p
Annotations derived over miRTarBase (Gene Ontology)	tryptophan catabolic process to kynurenine GO0019441	over-represented	0.0358761	0.434749	0.0362998	1	hsa-miR-153-3p
Annotations derived over miRTarBase (Gene Ontology)	positive regulation of bile acid biosynthetic process GO0070859	over-represented	0.0370189	0.443349	0.0374707	1	hsa-miR-153-3p
Annotations derived over miRTarBase (Gene Ontology)	cytochrome-c oxidase activity GO0004129	over-represented	0.037348	0.443349	0.348946	2	hsa-miR-135b-5p; hsa-miR-153-3p
Annotations derived over miRTarBase (Gene Ontology)	inflammatory response to antigenic stimulus GO0002437	over-represented	0.037348	0.443349	0.348946	2	hsa-miR-135b-5p; hsa-miR-153-3p
Annotations derived over miRTarBase (Gene Ontology)	negative regulation of chemokine C-X-C motif ligand 2 production GO2000342	over-represented	0.0381608	0.445146	0.0386417	1	hsa-miR-135b-5p
Annotations derived over miRTarBase (Gene Ontology)	positive regulation of skeletal muscle acetylcholine-gated channel clustering GO1904395	over-represented	0.0381608	0.445146	0.0386417	1	hsa-miR-153-3p
Annotations derived over miRTarBase (Gene Ontology)	lamellipodium organization GO0097581	over-represented	0.0393018	0.445146	0.0398126	1	hsa-miR-153-3p
Annotations derived over miRTarBase (Gene Ontology)	Notch signaling involved in heart development GO0061314	over-represented	0.0395413	0.445146	0.359485	2	hsa-miR-135b-5p; hsa-miR-153-3p
Annotations derived over miRTarBase (Gene Ontology)	blood vessel remodeling GO0001974	over-represented	0.0402849	0.445146	0.362998	2	hsa-miR-135b-5p; hsa-miR-153-3p
Annotations derived over miRTarBase (Gene Ontology)	1-phosphatidylinositol-3-phosphate 5-kinase activity GO0000285	over-represented	0.0404418	0.445146	0.0409836	1	hsa-miR-135b-5p
Annotations derived over miRTarBase (Gene Ontology)	1-phosphatidylinositol-5-kinase activity GO0052810	over-represented	0.0404418	0.445146	0.0409836	1	hsa-miR-135b-5p
Annotations derived over miRTarBase (Gene Ontology)	negative regulation of phosphatidylinositol 3-kinase signaling GO0014067	over-represented	0.0410348	0.445146	0.366511	2	hsa-miR-153-3p; hsa-miR-190a-5p
Annotations derived over miRTarBase (Gene Ontology)	G protein-coupled ADP receptor activity GO0001621	over-represented	0.041581	0.445146	0.0421546	1	hsa-miR-153-3p
Annotations derived over miRTarBase (Gene Ontology)	epithelial cell proliferation involved in renal tubule morphogenesis GO2001013	over-represented	0.041581	0.445146	0.0421546	1	hsa-miR-135b-5p
Annotations derived over miRTarBase (Gene Ontology)	glomerulus morphogenesis GO0072102	over-represented	0.041581	0.445146	0.0421546	1	hsa-miR-135b-5p
Annotations derived over miRTarBase (Gene Ontology)	negative regulation of serotonin uptake GO0051612	over-represented	0.041581	0.445146	0.0421546	1	hsa-miR-153-3p
Annotations derived over miRTarBase (Gene Ontology)	nephron tubule epithelial cell differentiation GO0072160	over-represented	0.041581	0.445146	0.0421546	1	hsa-miR-135b-5p
Annotations derived over miRTarBase (Gene Ontology)	phosphopyruvate hydratase activity GO0004634	over-represented	0.041581	0.445146	0.0421546	1	hsa-miR-190a-5p
Annotations derived over miRTarBase (Gene Ontology)	phosphopyruvate hydratase complex GO0000015	over-represented	0.041581	0.445146	0.0421546	1	hsa-miR-190a-5p
Annotations derived over miRTarBase (Gene Ontology)	proteasomal ubiquitin-independent protein catabolic process GO0010499	over-represented	0.041581	0.445146	0.0421546	1	hsa-miR-153-3p
Annotations derived over miRTarBase (Gene Ontology)	cellular response to purine-containing compound GO0071415	over-represented	0.0427193	0.447311	0.0433255	1	hsa-miR-153-3p
Annotations derived over miRTarBase (Gene Ontology)	muscle cell fate determination GO0007521	over-represented	0.0427193	0.447311	0.0433255	1	hsa-miR-135b-5p
Annotations derived over miRTarBase (Gene Ontology)	phosphatidylcholine-sterol O-acyltransferase activator activity GO0060228	over-represented	0.0427193	0.447311	0.0433255	1	hsa-miR-135b-5p
Annotations derived over miRTarBase (Gene Ontology)	negative regulation of kinase activity GO0033673	over-represented	0.0428086	0.447311	0.374707	2	hsa-miR-153-3p; hsa-miR-190a-5p
Annotations derived over miRTarBase (Gene Ontology)	kinase activator activity GO0019209	over-represented	0.0440963	0.4553	0.380562	2	hsa-miR-135b-5p; hsa-miR-153-3p
Annotations derived over miRTarBase (Gene Ontology)	positive regulation of epithelial to mesenchymal transition GO0010718	over-represented	0.0442747	0.4553	1.06206	3	hsa-miR-135b-5p; hsa-miR-153-3p; hsa-miR-190a-5p
Annotations derived over miRTarBase (Gene Ontology)	negative regulation of interleukin-1 beta production GO0032691	over-represented	0.0443559	0.4553	0.381733	2	hsa-miR-135b-5p; hsa-miR-190a-5p
Annotations derived over miRTarBase (Gene Ontology)	G protein-coupled ATP receptor activity GO0045031	over-represented	0.0449931	0.455517	0.0456674	1	hsa-miR-153-3p
Annotations derived over miRTarBase (Gene Ontology)	negative regulation of epithelium regeneration GO1905042	over-represented	0.0449931	0.455517	0.0456674	1	hsa-miR-190a-5p
Annotations derived over miRTarBase (Gene Ontology)	epithelial to mesenchymal transition GO0001837	over-represented	0.0451601	0.455517	1.06909	3	hsa-miR-135b-5p; hsa-miR-153-3p; hsa-miR-190a-5p
Gene Ontology (miRWalk)	GO0040012 regulation of locomotion	over-represented	0.0453712	0.59282	0.0459966	1	hsa-miR-153-3p
Gene Ontology (miRWalk)	GO0045732 positive regulation of protein catabolic process	over-represented	0.0455197	0.59282	0.388416	2	hsa-miR-135b-5p; hsa-miR-190a-5p
Pathways (miRWalk)	WP501 GPCRs Class C Metabotropic glutamate pheromone	over-represented	0.0459698	0.73771	0.0466019	1	hsa-miR-135b-5p
Annotations derived over miRTarBase (Gene Ontology)	negative regulation of chaperone-mediated autophagy GO1904715	over-represented	0.0461287	0.459969	0.0468384	1	hsa-miR-153-3p
Annotations derived over miRTarBase (Gene Ontology)	positive regulation of cholesterol metabolic process GO0090205	over-represented	0.0461287	0.459969	0.0468384	1	hsa-miR-135b-5p
Annotations derived over miRTarBase (Gene Ontology)	supercoiled DNA binding GO0097100	over-represented	0.0467227	0.460751	0.392272	2	hsa-miR-135b-5p; hsa-miR-153-3p
Annotations derived over miRTarBase (Gene Ontology)	hemopoiesis GO0030097	over-represented	0.046814	0.460751	1.08197	3	hsa-miR-135b-5p; hsa-miR-153-3p; hsa-miR-190a-5p
Annotations derived over miRTarBase (Gene Ontology)	para-aminobenzoyl-glutamate hydrolase activity GO0071713	over-represented	0.0472633	0.460751	0.0480094	1	hsa-miR-190a-5p
Annotations derived over miRTarBase (Gene Ontology)	zinc ion import across plasma membrane GO0071578	over-represented	0.0472633	0.460751	0.0480094	1	hsa-miR-135b-5p
Annotations derived over miRTarBase (Gene Ontology)	molecular function inhibitor activity GO0140678	over-represented	0.049291	0.474888	1.1007	3	hsa-miR-135b-5p; hsa-miR-153-3p; hsa-miR-190a-5p
Annotations derived over miRTarBase (Gene Ontology)	A1 adenosine receptor binding GO0031686	over-represented	0.0495299	0.474888	0.0503513	1	hsa-miR-153-3p
Annotations derived over miRTarBase (Gene Ontology)	folic acid catabolic process GO0046657	over-represented	0.0495299	0.474888	0.0503513	1	hsa-miR-190a-5p
