# Supplementary material for: The role of long intergenic non-protein coding RNA 312 in cancer: A bioinformatics and literature based study
Source: Biochem Biophys Rep. 2025 Sep 25;44:102283. doi: 10.1016/j.bbrep.2025.102283 (PMC12508574; doi:10.1016/j.bbrep.2025.102283)
Supplement: Multimedia component 3 [file mmc3.xlsx]

## Sheet: MalaCards
Family	MCID	Name	MIFTS	Search Score
P	NSP012	Nasopharyngeal Carcinoma	61.51	14.60
P	THY028	Thyroid Cancer	67.72	13.01
P	BLD134	Bladder Cancer	86.12	11.16
	LNG122	Lung Non-Small Cell Carcinoma	70.72	10.50
P	RTN008	Retinitis Pigmentosa	82.14	8.33
	CHL049	Childhood Endodermal Sinus Tumor	18.90	8.33
P	OVR042	Ovarian Cancer	90.72	3.47
	GLT035	Glutaric Acidemia I	68.78	3.40
	INT481	Intellectual Disability and Myopathy Syndrome	43.14	3.40
c	SPN393	Spinal Muscular Atrophy, Type I	59.03	2.70
P	LNG064	Lung Cancer Susceptibility 3	73.53	2.70
	ORL004	Oral Submucous Fibrosis	56.92	2.70
P	ADN016	Adenocarcinoma	65.87	2.70
P	CLR023	Colorectal Cancer	100.00	2.56
	DWN001	Down Syndrome	73.28	2.56
	HDN003	Head and Neck Cancer	55.65	2.41
P	THR014	Thrombocytopenia	65.38	2.41
c	TRS042	Trisomy X	41.79	2.41
	ORL015	Oral Squamous Cell Carcinoma	41.42	2.23
	CHL068	Cholestasis	63.64	2.05
	PRM236	Primary Biliary Cholangitis	66.15	2.05
P	LVR013	Liver Disease	70.19	2.05
P	CHL066	Cholangitis	53.79	2.05
c	SML038	Small Cell Cancer of the Lung	67.86	1.62
P	LNG032	Lung Cancer	91.63	1.62
c	TYP009	Type 2 Diabetes Mellitus	93.61	0.73
c	RTN041	Retinitis Pigmentosa 11	54.89	0.73
	SQM013	Squamous Cell Carcinoma, Head and Neck	77.77	0.73
	LNG039	Lung Squamous Cell Carcinoma	48.46	0.73
	SRS001	Serous Cystadenocarcinoma	49.75	0.73
	KLD004	Keloid Disorder	43.22	0.73

## Sheet: LncRNADisease v3.0 
Database_ID	ncRNA_Symbol	ncRNA_Category	Species	Disease_Name	Detection_Method	Strong_Evidence	Weak_Evidence	Score	Causality	Clinical	ncRNA_ID
LDA0001922	LINC00312	LncRNA	Homo sapiens	Breast Neoplasms	Strong evidence	qRT-PCR		0.731059	Yes	Unknown	RID01771
LDA0001923	LINC00312	LncRNA	Homo sapiens	Colorectal Neoplasms	Strong evidence	Western Blot//CCK8//qRT-PCR//Luciferase Report Assay//Transwell Assay		0.731059	Yes	Unknown	RID01771
LDA0001924	LINC00312	LncRNA	Homo sapiens	Thyroid Neoplasms	Strong evidence	CCK8//qRT-PCR//EdU Staining//Transwell Assay		0.731059	Yes	Unknown	RID01771
LDA0016474	Linc00312	LncRNA	Homo sapiens	Nasopharyngeal carcinoma	Strong evidence	qRT-PCR//Luciferase Report Assay//Genotyping		0.731059	Unknown	Yes	RID03082
LDA0001922	LINC00312	LncRNA	Homo sapiens	Breast Neoplasms	Strong evidence	qRT-PCR		0.731059	Yes	Unknown	RID01771
LDA0001923	LINC00312	LncRNA	Homo sapiens	Colorectal Neoplasms	Strong evidence	Western Blot//CCK8//qRT-PCR//Luciferase Report Assay//Transwell Assay		0.731059	Yes	Unknown	RID01771
LDA0001924	LINC00312	LncRNA	Homo sapiens	Thyroid Neoplasms	Strong evidence	CCK8//qRT-PCR//EdU Staining//Transwell Assay		0.731059	Yes	Unknown	RID01771
LDA0016474	Linc00312	LncRNA	Homo sapiens	Nasopharyngeal carcinoma	Strong evidence	qRT-PCR//Luciferase Report Assay//Genotyping		0.731059	Unknown	Yes	RID03082
